# Supplementary material for: Comprehensive pan-cancer analysis and the regulatory mechanism of AURKA, a gene associated with prognosis of ferroptosis of adrenal cortical carcinoma in the tumor micro-environment
Source: Front Genet. 2023 Jan 4;13:996180. doi: 10.3389/fgene.2022.996180 (PMC9845395; doi:10.3389/fgene.2022.996180)
Supplement: Supplementary file 1 [file DataSheet1.ZIP]

Archive with 48 entries (45 files):
- endnote.Data/
- endnote.Data/rdb/
- endnote.Data/rdb/csort.MYD
- endnote.Data/rdb/csort.MYI
- endnote.Data/rdb/csort.frm
- endnote.Data/rdb/db.opt
- endnote.Data/rdb/jterms.MYD
- endnote.Data/rdb/jterms.MYI
- endnote.Data/rdb/jterms.frm
- endnote.Data/rdb/misc.MYD
- endnote.Data/rdb/misc.MYI
- endnote.Data/rdb/misc.frm
- endnote.Data/rdb/pdf_index.MYD
- endnote.Data/rdb/pdf_index.MYI
- endnote.Data/rdb/pdf_index.frm
- endnote.Data/rdb/refs.MYD
- endnote.Data/rdb/refs.MYI
- endnote.Data/rdb/refs.frm
- endnote.Data/rdb/refs_ext.MYD
- endnote.Data/rdb/refs_ext.MYI
- endnote.Data/rdb/refs_ext.frm
- endnote.Data/rdb/terms.MYD
- endnote.Data/rdb/terms.MYI
- endnote.Data/rdb/terms.frm
- endnote.Data/tdb/
- endnote.Data/tdb/csort.MYD
- endnote.Data/tdb/csort.MYI
- endnote.Data/tdb/csort.frm
- endnote.Data/tdb/db.opt
- endnote.Data/tdb/jterms.MYD
- endnote.Data/tdb/jterms.MYI
- endnote.Data/tdb/jterms.frm
- endnote.Data/tdb/misc.MYD
- endnote.Data/tdb/misc.MYI
- endnote.Data/tdb/misc.frm
- endnote.Data/tdb/pdf_index.MYD
- endnote.Data/tdb/pdf_index.MYI
- endnote.Data/tdb/pdf_index.frm
- endnote.Data/tdb/refs.MYD
- endnote.Data/tdb/refs.MYI
- endnote.Data/tdb/refs.frm
- endnote.Data/tdb/refs_ext.MYD
- endnote.Data/tdb/refs_ext.MYI
- endnote.Data/tdb/refs_ext.frm
- endnote.Data/tdb/terms.MYD
- endnote.Data/tdb/terms.MYI
- endnote.Data/tdb/terms.frm
- endnote.enl
